# Supplementary material for: Is Hydroxychloroquine Useful for the Treatment of Cutaneous Manifestations of Idiopathic Inflammatory Myopathies? A Systematic Review
Source: Pharmaceuticals (Basel). 2025 Aug 29;18(9):1293. doi: 10.3390/ph18091293 (PMC12472818; doi:10.3390/ph18091293)
Supplement: Supplementary file 1 [file pharmaceuticals-18-01293-s001.zip]

Archive with 1 entries (1 files):
- pharmaceuticals-3731640-supplementary.pdf
